# Supplementary material for: The Synthesis and Structure of a Scandium Nitrate Hydroxy-Bridged Dimeric Complex Supported by Bipyridyl Ligands
Source: Molecules. 2022 Mar 21;27(6):2024. doi: 10.3390/molecules27062024 (PMC8954743; doi:10.3390/molecules27062024)
Supplement: Supplementary file 1 [file molecules-27-02024-s001.zip]

Archive with 1 entries (1 files):
- molecules-1638473-supplementary.pdf
